# Supplementary material for: Reduced cardiac 123I-MIBG uptake is a robust biomarker of Lewy body disease in isolated rapid eye movement sleep behaviour disorder
Source: Brain Commun. 2024 Apr 26;6(3):fcae148. doi: 10.1093/braincomms/fcae148 (PMC11081076; doi:10.1093/braincomms/fcae148)
Supplement: fcae148_Supplementary_Data [file fcae148_supplementary_data.zip]

Archive with 2 entries (2 files):
- Supplementary Figure 1.pptx
- Supplementary Table 1.docx
